# Supplementary material for: The impact of socio-economic institutional change on agricultural carbon dioxide emission reduction in China
Source: PLoS One. 2021 May 19;16(5):e0251816. doi: 10.1371/journal.pone.0251816 (PMC8133459; doi:10.1371/journal.pone.0251816)
Supplement: S1 Data — (XLSX) [file pone.0251816.s001.xlsx]

## Sheet: Figure
	Total carbon emission (million tons)	Carbon emission intensity (ton/ten thousand yuan)	Per capita carbon emission (ton / 100 people)
1991	22.7	1.63	2.84
1992	23.17	1.63	2.89
1993	23.95	1.64	2.97
1994	25.48	1.68	3.17
1995	26.92	1.63	3.33
1996	28.05	1.61	3.46
1997	29.58	1.54	3.62
1998	30.88	1.38	3.75
1999	32.79	1.37	3.94
2000	33.15	1.25	3.94
2001	33.55	1.23	3.96
2002	33.92	1.18	3.99
2003	35.73	1.1	4.19
2004	38.33	0.89	4.47
2005	41.51	0.8	4.83
2006	43.21	0.76	5.08
2007	44.29	0.78	5.26
2008	44.69	0.79	5.37
2009	45.94	0.84	5.6
2010	46.54	0.86	5.76
2011	49.79	0.9	6.26
2012	51.44	0.91	6.57
2013	52.83	0.91	6.87
2014	55.42	0.83	7.32
2015	58.41	0.88	7.83
2016	61.74	0.91	8.37
2017	62.66	0.82	8.61
2018	63.47	0.79	8.95

## Sheet: Chart
	Changes in the total	Energy effect	Technical effect	The economic effect	Population effect			Total effects	Energy effect	Technical effect	Economic effect	Population effect
1992	2.047	0.655	-0.776	1.827	0.341		91-92	0.02047	0.00655	-0.00776	0.01827	0.00341
1993	3.312	-0.726	1.255	2.087	0.696		92-93	0.03312	-0.00726	0.01255	0.02087	0.00696
1994	2.199	-0.906	0.826	1.788	0.489		93-94	0.02199	-0.00906	0.00826	0.01788	0.00489
1995	1.768	-1.852	-4.745	7.848	0.518		94-95	0.01768	-0.01852	-0.04745	0.07848	0.00518
1996	3.275	-2.481	0.599	4.682	0.474		95-96	0.03275	-0.02481	0.00599	0.04682	0.00474
1997	3.177	-0.796	-6.184	9.561	0.596		96-97	0.03177	-0.00796	-0.06184	0.09561	0.00596
1998	4.734	0.446	-11.109	4.496	0.901		97-98	0.04734	0.00446	-0.11109	0.04496	0.00901
1999	3.259	-1.58	-1.991	5.864	0.965		98-99	0.03259	-0.0158	-0.01991	0.05864	0.00965
2000	4.59	4.971	-10.376	8.83	1.164		99-00	0.0459	0.04971	-0.10376	0.0883	0.01164
2001	4.558	2.196	-3.694	5.484	0.571		00-01	0.04558	0.02196	-0.03694	0.05484	0.00571
2002	0.962	2.899	-9.695	7.315	0.443		01-02	0.00962	0.02899	-0.09695	0.07315	0.00443
2003	0.848	3.491	-15.198	12.147	0.409		02-03	0.00848	0.03491	-0.15198	0.12147	0.00409
2004	3.901	-1.732	-22.246	27.485	0.394		03-04	0.03901	-0.01732	-0.22246	0.27485	0.00394
2005	2.262	-5.538	-11.058	18.548	0.31		04-05	0.02262	-0.05538	-0.11058	0.18548	0.0031
2006	4.254	1.444	-6.623	10.441	-1.008		05-06	0.04254	0.01444	-0.06623	0.10441	-0.01008
2007	2.588	0.093	0.939	2.629	-1.073		06-07	0.02588	0.00093	0.00939	0.02629	-0.01073
2008	-3.116	-1.08	1.836	-2.651	-1.224		07-08	-0.03116	-0.0108	0.01836	-0.02651	-0.01224
2009	1.559	-0.598	1.252	2.254	-1.35		08-09	0.01559	-0.00598	0.01252	0.02254	-0.0135
2010	2.041	0.641	0.599	2.276	-1.475		09-10	0.02041	0.00641	0.00599	0.02276	-0.01475
2011	5.516	1.546	1.3	4.259	-1.589		10-11	0.05516	0.01546	0.013	0.04259	-0.01589
2012	8.429	2.305	2.284	5.514	-1.676		11-12	0.08429	0.02305	0.02284	0.05514	-0.01676
2013	7.516	4.453	-1.458	6.313	-1.793		12-13	0.07516	0.04453	-0.01458	0.06313	-0.01793
2014	7.725	-9.075	2.078	16.224	-1.502		13-14	0.07725	-0.09075	0.02078	0.16224	-0.01502
2015	9.217	1.729	2.99	6.044	-1.545		14-15	0.09217	0.01729	0.0299	0.06044	-0.01545
2016	7.325	1.269	1.958	5.179	-1.082		15-16	0.07325	0.01269	0.01958	0.05179	-0.01082
2017	8.743	6.716	-11.941	15.323	-1.354		16-17	0.08743	0.06716	-0.11941	0.15323	-0.01354
2018	7.572	4.381	-5.517	9.847	-1.139		17-18	0.07572	0.04381	-0.05517	0.09847	-0.01139
In average	3.59	0.327	-3.814	7.76	-0.323
	0.213004	0.294512	-0.398087	-0.71809	0.0185329
	4.08374	0.476704	-3.87759	7.46719	-0.353296
						91	92	91-92
						92	93	92-93
						93	94	93-94
						94	95	94-95
						95	96	95-96
						96	97	96-97
						97	98	97-98
						98	99	98-99
						99	00	99-00
						00	01	00-01
						01	02	01-02
						02	03	02-03
						03	04	03-04
						04	05	04-05
						05	06	05-06
						06	07	06-07
						07	08	07-08
						08	09	08-09
						09	10	09-10
						10	11	10-11
						11	12	11-12
						12	13	12-13
						13	14	13-14
						14	15	14-15
						15	16	15-16
						16	17	16-17
						17	18	17-18

## Sheet: Indicators
year	fertilizers	pesticides	agricultural film	diesel oil	agricultural irrigation	tillage	agricultural population	agricultural energy consumption	agricultural GDP
unit	（10000 tons）	（10000 tons）	（10000 tons）	（10000 tons）	Thousand hectares	Thousand hectares	10 thousand peoples	Ten thousand tons of coal	100million
1991	2805.1	76.4	631.25	872.4	47822.1	149586	84620	5095	5288.8
1992	2930.2	79.5	780.6	901.5	48590.1	149007	84996	5021	5800.3
1993	3151.9	84.4	707.3	938.3	48727.9	147741	85344	4778.9	6887.6
1994	3317.9	97.9	887.1	966.6	48759.1	148241	85681	5104.98	9471.8
1995	3593.7	108.7	915.5	1087.8	49281.6	149879	85947	5505.1	12020.5
1996	3827.9	114.1	105.6	1076.1	50381.6	152381	85085	5717.09	13878.3
1997	3980.7	119.5	116.2	1229.4	51238.5	153969	84177	5905.4	14265.2
1998	4085.6	123.2	120.7	1314.7	52295.6	155706	83153	5790.32	14618.7
1999	4124.3	132.2	125.9	1354.3	53158.4	156373	82038	5831.75	14549
2000	4146.4	128	133.5	1405	53820.3	156300	80837	4233	14717.4
2001	4253.8	127.5	144.9	1485.3	54249.4	155708	79563	4587.74	15502.5
2002	4339.4	131.2	153.9	1507.5	54354.9	154636	78241	4331.18	16190.2
2003	4411.6	132.5	159.2	1574.6	54014.2	152415	76851	4954.6	16970.2
2004	4636.6	138.6	167.9	1819.5	54478.4	153553	75705	5697.35	20904.3
2005	4766.2	146	176.2	1902.7	55029.3	155488	74544	6071.06	21806.7
2006	4927.7	153.7	184.5	1922.8	55750.5	152149	73160	6330.71	23317
2007	5107.8	162.3	193.7	2020.8	56518.3	151068	71496	6228.4	27674.1
2008	5239	167.2	200.7	1887.9	58471.7	154245	70399	6013.13	32464.1
2009	5404.4	170.9	208	1959.9	59261.4	156095	68938	6978	33583.8
2010	5561.7	175.8	217.3	2023.1	60347.7	157350	67113	7266	38430.8
2011	5704.2	178.7	229.5	2057.4	61681.6	160360	65656	7675	44781.5
2012	5838.8	180.6	238.3	2107.6	63036.4	162071	64222	7804	49084.6
2013	5911.9	180.2	249.3	2154.9	63473.3	163702	62961	8055	53028.1
2014	5995.9	180.7	258	2176.3	64539.5	165183	61866	8020	55626.3
2015	6022.6	178.3	260.4	2197.7	65872.6	166829	60346	8271	57774.6
2016	5984.1	174	260.3	2117.1	67140.6	166939	58973	8585	60139.2
2017	5859.4	165.5	252.8	2095.1	67815.6	166332	57661	8945	62099.5
2018	5653.4	150.4	246.5	2003.4	68271.6	165902	56401	8781	64745.2
